# Supplementary material for: The sex specific effect of alcohol consumption on circulating levels of CTRP3
Source: PLoS One. 2018 Nov 7;13(11):e0207011. doi: 10.1371/journal.pone.0207011 (PMC6221322; doi:10.1371/journal.pone.0207011)
Supplement: S1 File — The results for the ANOVA including the F statistic, degrees of freedom, and p-values for body weight and food intake data. In addition the results of the Tukey Post Hoc analysis are included. (XLSX) [file pone.0207011.s006.xlsx]

## Sheet: Body weight Stats
NIAAA
ANOVA table	SS	DF	MS	F (DFn, DFd)	P value
Treatment (between columns)	205.6	3	68.53	F (3, 25) = 23.35	P < 0.0001
Residual (within columns)	73.36	25	2.935
Total	278.9	28
Tukey's multiple comparisons test	Mean Diff.	95% CI of diff.	Significant?	Summary	Adjusted P Value
NIAAA_Con-F vs. NIAAA_ETOH-F	-1.3	-4.020 to 1.420	No	ns	0.5627
NIAAA_Con-F vs. NIAAA_Con-M	-5.154	-7.699 to -2.609	Yes	****	< 0.0001
NIAAA_Con-F vs. NIAAA_ETOH-M	-6.528	-9.011 to -4.044	Yes	****	< 0.0001
NIAAA_ETOH-F vs. NIAAA_Con-M	-3.854	-6.399 to -1.309	Yes	**	0.0017
NIAAA_ETOH-F vs. NIAAA_ETOH-M	-5.228	-7.711 to -2.744	Yes	****	< 0.0001
NIAAA_Con-M vs. NIAAA_ETOH-M	-1.374	-3.663 to 0.9160	No	ns	0.3702
Chronic Model
ANOVA table	SS	DF	MS	F (DFn, DFd)	P value
Treatment (between columns)	61.3	3	20.43	F (3, 30) = 2.057	P = 0.1269
Residual (within columns)	297.9	30	9.932
Total	359.2	33
Tukey's multiple comparisons test	Mean Diff.	95% CI of diff.	Significant?	Summary	Adjusted P Value
Chronic_Con_F vs. Chronic_EtOH_F	-1.448	-5.512 to 2.617	No	ns	0.7683
Chronic_Con_F vs. Chronic_Con_M	-3.321	-7.949 to 1.307	No	ns	0.229
Chronic_Con_F vs. Chronic_EtOH_M	-3.258	-7.322 to 0.8072	No	ns	0.1522
Chronic_EtOH_F vs. Chronic_Con_M	-1.873	-6.298 to 2.552	No	ns	0.6614
Chronic_EtOH_F vs. Chronic_EtOH_M	-1.81	-5.642 to 2.022	No	ns	0.5798
Chronic_Con_M vs. Chronic_EtOH_M	0.06333	-4.362 to 4.488	No	ns	> 0.9999

## Sheet: Foodintake
NIAAA
ANOVA table	SS	DF	MS	F (DFn, DFd)	P value
Treatment (between columns)	23.55	3	7.849	F (3, 25) = 14.87	P < 0.0001
Residual (within columns)	13.2	25	0.528
Total	36.75	28
Tukey's multiple comparisons test	Mean Diff.	95% CI of diff.	Significant?	Summary	Adjusted P Value
NIAAA_Con-F vs. NIAAA_ETOH-F	0.0977	-1.056 to 1.252	No	ns	0.9954	A-B
NIAAA_Con-F vs. NIAAA_Con-M	-0.9985	-2.078 to 0.08097	No	ns	0.0771	A-C
NIAAA_Con-F vs. NIAAA_ETOH-M	-2.085	-3.138 to -1.032	Yes	****	< 0.0001	A-D
NIAAA_ETOH-F vs. NIAAA_Con-M	-1.096	-2.176 to -0.01672	Yes	*	0.0456	B-C
NIAAA_ETOH-F vs. NIAAA_ETOH-M	-2.183	-3.236 to -1.129	Yes	****	< 0.0001	B-D
NIAAA_Con-M vs. NIAAA_ETOH-M	-1.087	-2.058 to -0.1153	Yes	*	0.0242	C-D
Chronic Model
ANOVA table	SS	DF	MS	F (DFn, DFd)	P value
Treatment (between columns)	61.3	3	20.43	F (3, 30) = 2.057	P = 0.1269
Residual (within columns)	297.9	30	9.932
Total	359.2	33
Tukey's multiple comparisons test	Mean Diff.	95% CI of diff.	Significant?	Summary	Adjusted P Value
Chronic_Con_F vs. Chronic_EtOH_F	-1.448	-5.512 to 2.617	No	ns	0.7683
Chronic_Con_F vs. Chronic_Con_M	-3.321	-7.949 to 1.307	No	ns	0.229
Chronic_Con_F vs. Chronic_EtOH_M	-3.258	-7.322 to 0.8072	No	ns	0.1522
Chronic_EtOH_F vs. Chronic_Con_M	-1.873	-6.298 to 2.552	No	ns	0.6614
Chronic_EtOH_F vs. Chronic_EtOH_M	-1.81	-5.642 to 2.022	No	ns	0.5798
Chronic_Con_M vs. Chronic_EtOH_M	0.06333	-4.362 to 4.488	No	ns	> 0.9999

## Sheet: FI_Bw
																												Food intake measured daily divided by body wieght measure daily then averaged over the course of the study for each mouse
																												NIAAA
																												ANOVA table	SS	DF	MS	F (DFn, DFd)	P value
																												Treatment (between columns)	0.01662	3	0.00554	F (3, 25) = 5.220	P = 0.0062
																												Residual (within columns)	0.02653	25	0.001061
																												Total	0.04315	28
																												Tukey's multiple comparisons test	Mean Diff.	95% CI of diff.	Significant?	Summary	Adjusted P Value
																												NIAAA_Con-F vs. NIAAA_ETOH-F	0.03591	-0.01583 to 0.08765	No	ns	0.2499	A-B
																												NIAAA_Con-F vs. NIAAA_Con-M	0.06943	0.02104 to 0.1178	Yes	**	0.003	A-C
																												NIAAA_Con-F vs. NIAAA_ETOH-M	0.04081	-0.006422 to 0.08804	No	ns	0.1079	A-D
																												NIAAA_ETOH-F vs. NIAAA_Con-M	0.03352	-0.01487 to 0.08192	No	ns	0.2514	B-C
																												NIAAA_ETOH-F vs. NIAAA_ETOH-M	0.004899	-0.04233 to 0.05213	No	ns	0.9917	B-D
																												NIAAA_Con-M vs. NIAAA_ETOH-M	-0.02862	-0.07217 to 0.01492	No	ns	0.2932	C-D
																												Chronic
																												ANOVA table	SS	DF	MS	F (DFn, DFd)	P value
																												Treatment (between columns)	0.007666	3	0.002555	F (3, 29) = 1.350	P = 0.2776
																												Residual (within columns)	0.05489	29	0.001893
																												Total	0.06256	32
																												Tukey's multiple comparisons test	Mean Diff.	95% CI of diff.	Significant?	Summary	Adjusted P Value
																												Chronic_Con_F vs. Chronic_EtOH_F	-0.01911	-0.07670 to 0.03849	No	ns	0.8029
																												Chronic_Con_F vs. Chronic_Con_M	0.02703	-0.03699 to 0.09105	No	ns	0.662
																												Chronic_Con_F vs. Chronic_EtOH_M	-0.0007234	-0.05695 to 0.05550	No	ns	> 0.9999
																												Chronic_EtOH_F vs. Chronic_Con_M	0.04614	-0.01634 to 0.1086	No	ns	0.2069
																												Chronic_EtOH_F vs. Chronic_EtOH_M	0.01838	-0.03608 to 0.07285	No	ns	0.7946
																												Chronic_Con_M vs. Chronic_EtOH_M	-0.02775	-0.08896 to 0.03346	No	ns	0.6101
